# Supplementary material for: The HIFα-Stabilizing Drug Roxadustat Increases the Number of Renal Epo-Producing Sca-1+ Cells
Source: Cells. 2022 Feb 21;11(4):753. doi: 10.3390/cells11040753 (PMC8869801; doi:10.3390/cells11040753)
Supplement: Supplementary file 1 [file cells-11-00753-s001.zip]

Archive with 1 entries (1 files):
- cells-1581441-supplementary.pdf
